# Supplementary material for: Homologous Recombination Deficiency Detection Algorithms: A Systematic Review
Source: Cancers (Basel). 2023 Nov 29;15(23):5633. doi: 10.3390/cancers15235633 (PMC10705160; doi:10.3390/cancers15235633)
Supplement: Supplementary file 1 [file cancers-15-05633-s001.zip]

Archive with 1 entries (1 files):
- cancers-2688589-supplementary.pdf
